# Supplementary material for: The emergence of NDM-1, IMP-7, IMP-26, IMP-62, IMP-76, VIM-4 and VIM-5 producing Pseudomonas aeruginosa strains, identification of a novel sequence type (ST3891) and analysis of virulence genes from a Malaysian tertiary hospital
Source: PLoS One. 2026 Jun 10;21(6):e0350200. doi: 10.1371/journal.pone.0350200 (PMC13252801; doi:10.1371/journal.pone.0350200)
Supplement: S1 Table — The dataset contains antimicrobial susceptibility, virulence profiling, biofilm formation and molecular characterisation data for all clinical isolates analysed in this study. (XLSX) [file pone.0350200.s002.xlsx]

## Sheet: S2_datasets
Isolate ID	Ward	Sample source	Antibiotic susceptibility (VITEK-2)						Minimum inhibitory concentration (MIC)				Biofilm	Biofilm category	Pyocyanin	Pyocyanin score	Protease score	Carbapenem gene
			IPM	MEM	CAZ	FEP	CIP	TZP	IMP		MEM							blaIMP	blaNDM	blaVIM
PA001	Otorhinolaryngology	Swab	R	R	R	I	S	R	16 ug/mL	R	16 ug/mL	R	3.32667	high	1.623	high	3	-	-	-
PA002	Neuro-ICU	Sputum	R	R	R	R	I	R	32 ug/mL	R	64 ug/mL	R	3.878	high	1.562	high	0	-	-	-
PA003	ICU	Secretion	R	I	R	I	S	R	16 ug/mL	R	16 ug/mL	R	3.96367	high	1.459	high	1	-	-	-
PA004	ICU	Secretion	R	R	R	I	S	R	16 ug/mL	R	32 ug/mL	R	3.96367	high	1.589	high	3	-	-	-
PA005	Orthopaedic	Bone	R	R	R	I	R	R	> 256 ug/mL	R	256 ug/mL	R	3.96367	high	1.554	high	3	-	-	+
PA006	Respiratory	Sputum	S	S	R	R	S	R	2 ug/mL	S	2 ug/mL	S	2.88167	moderate	1.381	medium	2	-	-	-
PA007	ICU	Bronchoalveolar Lavage	S	S	R	I	S	I	2 ug/mL	S	0.5 ug/mL	S	0.439333	low	1.481	high	3	-	-	-
PA021	Neuro-ICU	Secretion	S	R	R	R	R	S	16 ug/mL	R	8 ug/mL	R	4.05767	high	1.481	high	3	-	-	-
PA022	Urology	Swab	R	R	R	R	R	R	> 256 ug/mL	R	> 256 ug/mL	R	3.971	high	0.999	low	1	-	-	-
PA023	Neuro-ICU	Secretion	S	S	R	R	R	S	1 ug/mL	S	0.5 ug/mL	S	0.177333	low	1.437	high	3	-	-	-
PA024	SARS	Secretion	R	R	R	R	S	R	32 ug/mL	R	16 ug/mL	R	2.497	moderate	1.623	high	3	-	-	-
PA025	Urology	Urine	R	R	R	R	R	R	> 256 ug/mL	R	> 256 ug/mL	R	2.01033	moderate	1.562	high	3	-	+	-
PA026	ICU	Secretion	R	I	S	S	I	S	1 ug/mL	S	256 ug/mL	R	3.971	high	1.459	high	3	-	-	-
PA027	Neuro-ICU	Sputum	S	S	R	R	R	R	4 ug/mL	I	8 ug/mL	R	3.66167	high	1.589	high	3	-	-	-
PA028	ICU	Tissue	R	R	R	R	S	R	32 ug/mL	R	32 ug/mL	R	3.96367	high	1.554	high	2	-	-	-
PA029	Urology	Urine	R	R	R	R	R	R	> 256 ug/mL	R	> 256 ug/mL	R	3.32667	high	1.277	medium	3	-	+	-
PA030	Neuro-ICU	Secretion	S	S	R	R	R	S	2 ug/mL	S	8 ug/mL	R	3.878	high	1.169	medium	2	-	-	-
PA031	Neuro-Medical	Sputum	R	R	R	R	S	I	32 ug/mL	R	256 ug/mL	R	3.96367	high	1.353	high	2	-	-	-
PA032	Urology	Urine	R	R	R	R	R	R	> 256 ug/mL	R	> 256 ug/mL	R	3.32667	high	1.229	medium	3	-	+	-
PA033	Medical	Sputum	R	R	R	R	R	I	32 ug/mL	R	32 ug/mL	R	3.878	high	1.459	high	3	-	-	-
PA034	ICU	Secretion	R	R	R	R	S	R	32 ug/mL	R	32 ug/mL	R	3.96367	high	1.117	medium	3	-	-	-
PA036	Urology	Urine	R	R	R	R	R	R	> 256 ug/mL	R	> 256 ug/mL	R	3.32667	high	1.309	high	3	-	+	-
PA037	Urology	Swab	R	R	R	R	R	R	> 256 ug/mL	R	> 256 ug/mL	R	3.878	high	1.179	medium	2	-	+	-
PA038	Urology	Urine	R	R	R	R	R	R	> 256 ug/mL	R	> 256 ug/mL	R	3.96367	high	1.165	medium	3	-	+	-
PA039	ICU	Secretion	R	R	I	S	S	I	32 ug/mL	R	16 ug/mL	R	3.96367	high	1.296	high	3	-	-	-
PA040	CCU	Tissue	R	R	R	R	R	S	256 ug/mL	R	> 256 ug/mL	R	3.96367	high	1.146	medium	3	+	-	-
PA041	Geriatic	Sputum	S	S	R	I	S	R	1 ug/mL	S	1 ug/mL	S	0.066	low	1.158	medium	3	-	-	-
PA042	ICU	Tissue	R	R	R	S	S	I	32 ug/mL	R	16 ug/mL	R	1.756	moderate	1.247	medium	3	-	-	-
PA043	Neuro-Medical	Secretion	R	R	R	R	R	S	4 ug/mL	I	0.25 ug/mL	S	-0.301333	low	1.032	medium	2	-	-	-
PA044	Neuro-Medical	Secretion	R	R	R	R	S	R	1 ug/mL	S	4 ug/mL	I	-0.523333	low	1.141	medium	2	-	-	-
PA045	Urology	Urine	R	R	R	R	R	S	> 256 ug/mL	R	> 256 ug/mL	R	3.32667	high	1.309	high	2	+	-	-
PA046	ICU	Secretion	R	R	R	S	S	I	16 ug/mL	R	16 ug/mL	R	3.32667	high	1.109	medium	1	-	-	-
PA047	Neuro-ICU	Secretion	R	R	R	R	R	S	32 ug/mL	R	32 ug/mL	R	3.32667	high	1.459	high	3	-	-	-
PA048	Pediatric	Sputum	S	S	R	R	I	R	8 ug/mL	R	8 ug/mL	R	0.0153333	low	0.762	low	1	-	-	-
PA049	SARS	Secretion	R	I	R	S	S	I	32 ug/mL	R	16 ug/mL	R	3.32667	high	1.015	medium	1	-	-	-
PA050	Orthopaedic	Tissue	R	I	R	R	R	I	2 ug/mL	S	16 ug/mL	R	3.32667	high	1.052	medium	3	-	-	-
PA051	Surgery	Fluid	R	R	R	S	S	R	16 ug/mL	R	16 ug/mL	R	3.32667	high	1.209	high	2	-	-	-
PA052	Urology	Urine	R	R	R	R	R	R	> 256 ug/mL	R	> 256 ug/mL	R	3.32667	high	1.459	high	3	-	+	-
PA053	Geriatic	Sputum	S	S	R	R	S	R	1 ug/mL	S	1 ug/mL	S	-0.682333	low	0.932	low	1	-	-	-
PA054	Pediatric	Secretion	R	R	R	R	S	S	0.25 ug/mL	S	0.25 ug/mL	S	-1.14233	low	0.732	low	1	-	-	-
PA055	Urology	Urine	R	R	R	R	R	R	> 256 ug/mL	R	> 256 ug/mL	R	3.32667	high	2.17	high	3	-	-	-
PA056	Geriatic	Tissue	R	R	R	S	S	R	32 ug/mL	R	32 ug/mL	R	3.32667	high	1.262	medium	1	-	-	-
PA057	Nephrology	Sputum	R	S	R	I	S	R	32 ug/mL	R	8 ug/mL	R	3.878	high	1.576	high	2	-	-	-
PA058	Urology	Urine	R	R	R	R	R	R	> 256 ug/mL	R	> 256 ug/mL	R	3.96367	high	1.37	high	3	-	+	-
PA059	Orthopaedic	Bone	R	I	R	R	R	R	4 ug/mL	I	32 ug/mL	R	3.32667	high	1.698	high	2	-	-	-
PA060	Gynecology	Urine	R	R	R	R	R	R	> 256 ug/mL	R	> 256 ug/mL	R	3.32667	high	1.449	high	3	-	-	-
PA061	Unknown	Secretion	R	R	R	R	S	R	16 ug/mL	R	16 ug/mL	R	3.878	high	1.335	high	2	-	-	-
PA062	Neuro-Medical	Sputum	R	R	I	S	S	I	8 ug/mL	R	16 ug/mL	R	3.96367	high	1.908	high	2	-	-	-
PA063	Haematology	Blood	R	R	R	R	R	S	> 256 ug/mL	R	> 256 ug/mL	R	3.32667	high	1.502	high	3	-	-	-
PA064	SARS	Sputum	R	R	I	I	S	I	16 ug/mL	R	4 ug/mL	I	-0.303	low	0.932	low	0	-	-	-
PA065	Urology	Urine	R	R	R	R	R	S	> 256 ug/mL	R	> 256 ug/mL	R	3.32667	high	1.157	medium	3	+	-	-
PA066	Urology	Urine	R	R	R	R	R	S	> 256 ug/mL	R	> 256 ug/mL	R	3.878	high	1.576	high	3	+	-	-
PA067	Urology	Urine	R	R	R	R	R	S	> 256 ug/mL	R	> 256 ug/mL	R	3.96367	high	1.37	high	3	+	-	-
PA068	Clinical Oncology	Sputum	R	R	R	R	S	R	16 ug/mL	R	32 ug/mL	R	2.453	moderate	1.422	high	3	-	-	-
PA069	Nephrology	Swab	R	R	R	R	S	R	32 ug/mL	R	32 ug/mL	R	2.12333	moderate	1.146	medium	3	-	-	-
PA070	ICU	Secretion	R	I	R	R	I	R	8 ug/mL	R	2 ug/mL	S	2.51233	moderate	0.786	low	3	-	-	-
PA071	Orthopaedic	Tissue	R	R	R	R	R	R	256 ug/mL	R	128 ug/mL	R	3.238	high	1.127	medium	3	-	-	-
PA072	Neuro-Medical	Sputum	R	R	R	R	S	R	2 ug/mL	S	2 ug/mL	S	0.159	low	1	medium	1	-	-	-
PA073	Neuro-Medical	Secretion	R	R	R	R	S	R	32 ug/mL	R	32 ug/mL	R	3.32667	high	1.448	high	1	-	-	-
PA074	CCU	Swab	R	R	R	R	R	R	16 ug/mL	R	32 ug/mL	R	3.878	high	1.335	high	1	-	-	-
PA075	Neuro-Medical	Secretion	R	R	R	R	S	R	16 ug/mL	R	16 ug/mL	R	3.96367	high	1.908	high	2	-	-	-
PA076	ICU	Secretion	R	R	R	R	R	R	128 ug/mL	R	64 ug/mL	R	3.32667	high	1.502	high	1	-	-	-
PA077	CICU	Swab	R	R	R	R	R	R	128 ug/mL	R	64 ug/mL	R	3.878	high	1.422	high	1	-	-	-
PA078	Urology	Swab	R	R	R	R	I	I	16 ug/mL	R	32 ug/mL	R	3.96367	high	1.146	medium	1	-	-	-
PA079	Neuro-Medical	Tissue	R	R	R	I	S	R	32 ug/mL	R	32 ug/mL	R	3.96367	high	0.786	low	0	-	-	-
PA080	Urology	Urine	R	R	R	R	R	R	256 ug/mL	R	> 256 ug/mL	R	3.96367	high	1.127	medium	3	+	-	-
PA081	Neuro-ICU	Secretion	R	R	R	R	R	S	2 ug/mL	S	2 ug/mL	S	-0.303	low	1	medium	2	-	-	-
PA082	Orthopaedic	Tissue	R	R	R	R	R	I	128 ug/mL	R	64 ug/mL	R	4.20967	high	1.448	high	1	-	-	-
PA083	Urology	Sputum	R	R	R	R	I	S	64 ug/mL	R	8 ug/mL	R	3.238	high	1.908	high	1	-	-	-
PA084	Orthopaedic	Tissue	R	S	R	R	S	R	16 ug/mL	R	2 ug/mL	S	1.63833	moderate	1.502	high	3	-	-	-
PA085	Neuro-ICU	Sputum	R	R	R	I	S	R	64 ug/mL	R	32 ug/mL	R	3.238	high	1.422	high	3	-	-	-
PA086	SARS	Secretion	R	R	I	I	R	R	16 ug/mL	R	8 ug/mL	R	3.238	high	1.568	high	3	-	-	-
PA087	Neuro-ICU	Sputum	S	R	R	R	R	S	2 ug/mL	S	128 ug/mL	R	3.187	high	1.502	high	3	+	-	-
PA088	Urology	Urine	R	R	R	R	R	S	256 ug/mL	R	> 256 ug/mL	R	2.998	high	1.228	medium	3	+	-	-
PA089	Neuro-ICU	Sputum	R	R	R	R	S	R	32 ug/mL	R	32 ug/mL	R	3.238	high	1.908	high	2	-	-	-
PA090	Neuro-ICU	Respiratory	R	R	R	R	R	S	> 256 ug/mL	R	> 256 ug/mL	R	3.65	high	1.026	medium	3	+	-	-
PA091	CICU	Secretion	R	R	R	I	S	R	32 ug/mL	R	32 ug/mL	R	2.69233	moderate	1.908	high	3	-	-	-
PA092	Urology	Respiratory	R	R	R	R	S	R	16 ug/mL	R	32 ug/mL	R	1.59233	moderate	1.502	high	3	-	-	-
PA093	ICU	Swab	R	R	R	R	S	R	32 ug/mL	R	16 ug/mL	R	3.96367	high	1.422	high	3	-	-	-
PA094	Respiratory	Sputum	R	R	R	R	S	I	32 ug/mL	R	16 ug/mL	R	3.96367	high	1.568	high	3	-	-	-
PA095	Neuro-ICU	Sputum	R	R	R	R	R	I	32 ug/mL	R	64 ug/mL	R	3.96367	high	1.908	high	3	-	-	-
PA096	Neuro-ICU	Secretion	R	R	R	R	R	R	32 ug/mL	R	32 ug/mL	R	3.96367	high	1.502	high	3	-	-	-
PA097	Orthopaedic	Pus	R	R	R	I	R	I	128 ug/mL	R	64 ug/mL	R	3.96367	high	1.422	high	3	-	-	-
PA098	Nephrology	Swab	R	R	R	I	S	R	32 ug/mL	R	16 ug/mL	R	3.96367	high	1.568	high	2	-	-	-
PA099	ICU	Respiratory	R	R	R	R	S	R	32 ug/mL	R	32 ug/mL	R	3.96367	high	1.908	high	2	-	-	-
PA100	Respiratory	Respiratory	R	I	R	R	S	R	2 ug/mL	S	4 ug/mL	I	-0.355	low	1.502	high	1	-	-	-
PA101	SARS	Blood	R	R	R	R	S	R	16 ug/mL	R	256 ug/mL	R	3.238	high	1.422	high	1	-	-	-
PA102	Nephrology	Swab	R	R	R	R	R	R	4 ug/mL	S	16 ug/mL	R	-1.27633	low	0.703	low	1	-	-	-
PA103	Clinical Oncology	Swab	R	R	R	R	S	R	2 ug/mL	S	2 ug/mL	S	-0.630667	low	0.067	low	1	-	-	-
PA104	Orthopaedic	Swab	R	R	R	R	R	R	8 ug/mL	R	16 ug/mL	R	3.238	high	1.04	medium	1	-	-	-
PA105	Orthopaedic	Tissue	R	R	R	R	R	S	256 ug/mL	R	> 256 ug/mL	R	3.238	high	1.908	high	2	+	-	-
PA106	Orthopaedic	Fluid	R	R	R	R	R	S	256 ug/mL	R	> 256 ug/mL	R	3.238	high	1.502	high	2	+	-	-
PA107	MDW	Sputum	S	S	R	R	R	S	1 ug/mL	S	256 ug/mL	R	1.21433	low	1.422	high	1	-	-	-
PA108	Orthopaedic	Bone	R	R	R	R	R	S	128 ug/mL	R	256 ug/mL	R	3.238	high	1.502	high	2	+	-	-
PA109	Medical	Blood	S	S	R	R	R	S	8 ug/mL	R	8 ug/mL	R	-0.813333	low	0.813	low	2	-	-	-
PA110	Orthopaedic	Tissue	S	S	R	R	R	R	2 ug/mL	S	2 ug/mL	S	1.718	moderate	0.067	low	3	-	-	-
PA111	Respiratory	Respiratory	R	S	R	I	S	R	8 ug/mL	R	1 ug/mL	S	-1.51233	low	0.907	low	1	-	-	-
PA112	Respiratory	Blood	R	R	R	R	R	S	256 ug/mL	R	> 256 ug/mL	R	2.197	moderate	0.941	low	3	-	-	-
PA113	Otorhinolaryngology	Tissue secretion	R	R	R	R	R	S	128 ug/mL	R	256 ug/mL	R	2.76333	moderate	1.422	high	2	-	-	-
PA114	Respiratory	Respiratory	R	R	R	I	I	S	16 ug/mL	R	16 ug/mL	R	2.35833	moderate	1.146	medium	3	-	-	-
PA115	Pediatric	Blood	R	R	R	R	S	R	16 ug/mL	R	2 ug/mL	S	0.878333	low	0.786	low	3	-	-	-
PA116	ICU	Respiratory	R	R	R	R	S	R	32 ug/mL	R	16 ug/mL	R	3.96367	high	1.127	medium	3	-	-	-
PA117	Urology	Urine	R	S	I	I	R	S	16 ug/mL	R	4 ug/mL	I	1.719	moderate	1	medium	3	-	-	-
PA118	Orthopaedic	Swab	R	R	R	I	R	R	16 ug/mL	R	4 ug/mL	I	1.77267	moderate	0.663	low	3	-	-	-
PA119	ICU	Respiratory	R	R	R	I	R	R	> 256 ug/mL	R	> 256 ug/mL	R	3.96367	high	1.448	high	3	-	-	-
PA120	Urology	Tissue	S	S	R	R	R	S	2 ug/mL	S	4 ug/mL	I	1.63133	moderate	0.8	low	2	-	-	-
PA121	ICU	Sputum	R	R	R	R	R	S	2 ug/mL	S	2 ug/mL	S	2.53633	moderate	1.068	medium	2	-	-	-
PA122	Urology	Urine	R	R	R	R	R	R	> 256 ug/mL	R	> 256 ug/mL	R	3.96367	high	1.502	high	0	+	-	-
PA123	Rehabilitation	Tissue	R	R	R	R	R	R	1 ug/mL	S	0.5 ug/mL	S	2.50067	moderate	1.113	medium	2	-	-	-
PA124	Urology	Tissue	R	R	R	R	R	R	> 256 ug/mL	R	> 256 ug/mL	R	3.96367	high	1.667	high	2	+	-	-
PA125	Orthopaedic	Bone	R	R	R	R	R	S	128 ug/mL	R	256 ug/mL	R	3.96367	high	1.416	high	1	+	-	-
PA126	ICU	Tissue	R	R	R	R	R	S	256 ug/mL	R	> 256 ug/mL	R	3.96367	high	1.575	high	2	-	-	-
PA127	Pediatric	Tissue	R	R	R	R	R	S	256 ug/mL	R	> 256 ug/mL	R	3.96367	high	1.628	high	2	-	-	-
PA128	CICU	Swab	R	R	R	R	R	S	2 ug/mL	S	1 ug/mL	S	1.38967	low	0.975	low	3	-	-	-
PA129	Nephrology	Sputum	R	R	R	R	S	R	8 ug/mL	R	32 ug/mL	R	3.96367	high	1.857	high	3	-	-	-
PA130	Respiratory	Sputum	R	R	R	R	S	R	32 ug/mL	R	16 ug/mL	R	3.96367	high	1.561	high	1	-	-	-
PA131	Urology	Sputum	R	R	R	R	S	R	16 ug/mL	R	32 ug/mL	R	3.96367	high	1.872	high	3	-	-	-
PA133	ICU	Bronchoalveolar Lavage	R	R	R	R	S	R	32 ug/mL	R	32 ug/mL	R	3.96367	high	1.286	high	3	-	-	-
PA134	Orthopaedic	Pus swab	R	R	R	R	R	R	4 ug/mL	S	8 ug/mL	R	3.96367	high	0.543	low	2	-	-	-
PA135	Urology	Swab	R	R	R	R	R	R	> 256 ug/mL	R	> 256 ug/mL	R	3.42567	high	1.512	high	2	-	-	-
PA136	Neuro-ICU	Sputum	R	R	R	R	S	R	16 ug/mL	R	32 ug/mL	R	2.03167	moderate	1.872	high	0	-	-	-
PA137	Urology	Urine	R	R	R	R	R	R	> 256 ug/mL	R	> 256 ug/mL	R	2.75333	moderate	1.286	high	2	-	-	-
PA138	ICU	Tissue secretion	R	R	R	R	S	R	16 ug/mL	R	32 ug/mL	R	3.42567	high	1.298	high	3	-	-	-
PA139	Urology	Tissue	R	R	R	R	R	S	> 256 ug/mL	R	> 256 ug/mL	R	3.42567	high	1.939	high	3	-	-	-
PA140	ICU	Tissue secretion	R	R	R	R	S	R	32 ug/mL	R	32 ug/mL	R	3.42567	high	1.615	high	2	-	-	-
PA141	ICU	Tissue secretion	R	R	R	R	R	S	64 ug/mL	R	0.25 ug/mL	S	0.53	low	0.645	low	1	-	-	-
PA142	Orthopaedic	Tissue	R	R	R	R	R	S	256 ug/mL	R	> 256 ug/mL	R	3.42567	high	1.694	high	2	-	-	-
PA143	Pediatric	Urine	R	S	R	R	R	R	1 ug/mL	S	2 ug/mL	S	2.057	moderate	0.583	low	3	-	-	-
PA144	Orthopaedic	Tissue	R	R	R	R	R	R	2 ug/mL	S	4 ug/mL	I	1.155	low	0.711	low	2	-	-	-
PA145	NICU	Tissue secretion	R	R	R	R	S	R	32 ug/mL	R	32 ug/mL	R	3.42567	high	1.89	high	2	-	-	-
PA146	Neuro-Medical	Sputum	R	R	R	R	S	R	8 ug/mL	R	32 ug/mL	R	3.42567	high	1.794	high	1	-	-	-
PA147	Respiratory	Tissue secretion	R	R	R	R	R	R	2 ug/mL	S	1 ug/mL	S	1.33733	low	1.025	medium	0	-	-	-
PA148	Orthopaedic	Tissue	R	R	R	R	R	R	8 ug/mL	R	16 ug/mL	R	0.0366667	low	0.432	low	2	-	-	-
PA149	Neuro-ICU	Sputum	R	R	R	R	R	S	16 ug/mL	R	16 ug/mL	R	2.48	moderate	1.688	high	2	-	-	-
PA150	Urology	Sputum	R	R	R	R	R	S	16 ug/mL	R	16 ug/mL	R	2.88133	moderate	1.646	high	2	-	-	-
PA151	ICU	Bronchoalveolar Lavage	R	R	R	R	R	S	2 ug/mL	S	0.5 ug/mL	S	2.64767	moderate	1.015	medium	3	-	-	-
PA152	Respiratory	Sputum	R	R	R	R	S	R	32 ug/mL	R	32 ug/mL	R	3.38367	high	1.252	high	3	-	-	-
PA153	Orthopaedic	Bone	R	R	R	R	R	R	> 256 ug/mL	R	> 256 ug/mL	R	3.19467	high	0.615	low	3	+	-	+
PA154	Orthopaedic	Tissue	R	R	R	R	S	R	> 256 ug/mL	R	> 256 ug/mL	R	1.873	moderate	1.645	high	3	-	-	-
PA156	Neuro-ICU	Swab	R	R	R	R	R	S	16 ug/mL	R	16 ug/mL	R	2.48	moderate	1.694	high	1	-	-	-
PA157	ICU	Bronchoalveolar Lavage	R	R	R	R	S	R	16 ug/mL	R	8 ug/mL	R	3.05567	high	1.583	high	3	-	-	-
PA158	Neuro-ICU	Tissue secretion	R	R	R	R	R	R	16 ug/mL	R	16 ug/mL	R	3.15	high	1.711	high	3	-	-	-
PA159	ICU	Tissue secretion	R	R	R	R	R	R	1 ug/mL	S	2 ug/mL	S	1.70767	moderate	0.89	low	3	-	-	-
PA160	Neuro-Medical	Tissue secretion	R	R	R	R	S	R	1 ug/mL	S	2 ug/mL	S	1.89133	moderate	0.794	low	1	-	-	-
PA161	ICU	Secretion	S	S	R	I	S	R	2 ug/mL	S	0.25 ug/mL	S	1.86567	moderate	1.025	medium	3	-	-	-
PA162	ICU	Secretion	R	R	I	I	R	S	32 ug/mL	R	32 ug/mL	R	3.38367	high	1.432	high	2	-	-	-
PA163	Medical	Sputum	R	R	I	R	S	I	1 ug/mL	S	1 ug/mL	S	2.76	moderate	0.688	low	3	-	-	-
PA164	Otorhinolaryngology	Secretion	R	R	R	R	S	R	8 ug/mL	R	16 ug/mL	R	3.12167	high	1.646	high	3	-	-	-
PA165	Neuro-Medical	Secretion	S	S	I	I	S	R	2 ug/mL	S	1 ug/mL	S	2.594	moderate	1.015	medium	3	-	-	-
PA166	Respiratory	Sputum	R	S	I	I	S	I	16 ug/mL	R	2 ug/mL	S	2.09433	moderate	0.252	low	2	-	-	-
PA167	Neuro-Medical	Aspirate	S	S	R	R	S	R	4 ug/mL	S	2 ug/mL	S	1.69267	moderate	0.615	low	2	-	-	-
PA168	Surgery	Blood	R	R	R	I	S	R	16 ug/mL	R	16 ug/mL	R	3.38367	high	1.645	high	3	-	-	-
PA169	Urology	Urine	R	R	R	R	R	S	> 256 ug/mL	R	> 256 ug/mL	R	3.38367	high	1.694	high	3	+	-	-
PA170	Urology	Blood	R	R	R	R	R	S	> 256 ug/mL	R	> 256 ug/mL	R	3.09333	high	1.583	high	0	+	-	-
PA171	Medical	Secretion	R	R	S	S	R	S	> 256 ug/mL	R	32 ug/mL	R	3.38367	high	1.711	high	1	-	-	-
PA172	SARS	Sputum	S	S	R	R	S	R	2 ug/mL	S	2 ug/mL	S	2.30433	moderate	0.89	low	3	-	-	-
PA173	Orthopaedic	Tissue	S	S	R	I	R	I	2 ug/mL	S	4 ug/mL	I	2.492	moderate	0.794	low	3	-	-	-
PA174	ICU	Secretion	R	R	R	I	S	R	16 ug/mL	R	32 ug/mL	R	3.38367	high	1.025	medium	0	-	-	-
PA175	Neuro-Medical	Sputum	R	R	I	I	S	S	32 ug/mL	R	32 ug/mL	R	3.38367	high	1.432	high	0	-	-	-
PA176	Neuro-Medical	Sputum	R	R	I	I	R	S	4 ug/mL	I	64 ug/mL	R	3.38367	high	0.688	low	3	-	-	-
PA177	Urology	Swab	R	R	R	I	S	R	16 ug/mL	R	32 ug/mL	R	3.38367	high	1.646	high	3	-	-	-
PA178	ICU	Secretion	R	R	R	R	R	S	32ug/mL	R	32ug/mL	R	3.38367	high	1.015	medium	3	-	-	-
PA179	Orthopaedic	Swab	R	R	R	R	R	S	64 ug/mL	R	256 ug/mL	R	3.38367	high	1.252	high	2	+	-	-
PA180	Geriatic	Tissue	R	R	R	R	R	R	8 ug/mL	R	4 ug/mL	I	-0.163667	low	0.615	low	0	-	-	-
PA181	Urology	Urine	R	R	R	R	R	S	> 256 ug/mL	R	> 256 ug/mL	R	3.38367	high	1.645	high	2	+	-	-
PA182	Rehabilitation	Swab	R	R	R	R	R	S	> 256 ug/mL	R	> 256 ug/mL	R	3.38367	high	1.694	high	2	+	-	-
PA183	Orthopaedic	Swab	S	S	R	R	R	I	1 ug/mL	S	4 ug/mL	I	1.68233	moderate	0.583	low	3	-	-	-
PA184	Neuro-ICU	Secretion	R	R	I	I	S	I	32 ug/mL	R	16 ug/mL	R	3.38367	high	1.711	high	2	-	-	-
PA185	ICU	Secretion	R	R	R	R	S	R	32 ug/mL	R	64 ug/mL	R	3.38367	high	1.89	high	3	-	-	-
PA186	Respiratory	Sputum	R	R	R	R	R	R	> 256 ug/mL	R	> 256 ug/mL	R	3.38367	high	1.794	high	3	-	+	-
PA187	Orthopaedic	Tissue	R	R	R	I	R	R	> 256 ug/mL	R	256 ug/mL	R	3.09333	high	1.025	medium	3	-	-	+
PA188	Neuro-ICU	Swab	R	R	R	R	S	I	32 ug/mL	R	64 ug/mL	R	3.09333	high	1.432	high	1	-	-	-
PA189	Urology	Urine	R	R	R	R	R	S	> 256 ug/mL	R	> 256 ug/mL / > 256 ug/Ml	R	3.09333	high	1.688	high	2	+	-	-
PA190	Orthopaedic	Tissue	S	R	I	S	R	I	2 ug/mL	S	8 ug/mL	R	2.02833	moderate	1.646	high	3	-	-	-
PA191	Orthopaedic	Bone	R	R	R	R	R	I	> 256 ug/mL	R	> 256 ug/mL	R	1.59267	moderate	1.015	medium	3	-	+	-
PA192	Orthopaedic	Swab	S	S	R	R	R	R	2 ug/mL	S	4 ug/mL	I	2.55433	moderate	0.252	low	2	-	-	-
PA193	Orthopaedic	Swab	R	R	R	R	I	S	2 ug/mL	S	0.5 ug/mL	S	2.76567	moderate	0.615	low	2	-	-	-
PA194	Urology	Swab	R	R	R	R	R	R	32 ug/mL	R	256 ug/mL	R	3.89533	high	1.645	high	3	-	-	-
PA195	Neuro-ICU	Secretion	R	R	R	R	S	R	32 ug/mL	R	32 ug/mL	R	2.68767	moderate	1.694	high	2	-	-	-
PA196	Orthopaedic	Tissue	R	R	R	R	R	I	256 ug/mL	R	> 256 ug/mL	R	2.00733	moderate	1.583	high	3	-	+	-
PA197	ICU	Tissue	S	R	R	S	S	R	128 ug/mL	R	8 ug/mL	R	3.38367	high	1.711	high	3	-	-	-
PA198	Surgery	Tissue	R	R	R	R	S	R	32 ug/mL	R	64 ug/mL	R	3.38367	high	1.89	high	3	-	-	-
PA199	NICU	Secretion	R	R	I	I	S	R	64 ug/mL	R	64 ug/mL	R	3.38367	high	0.794	low	1	-	-	-
PA200	ICU	Skin	R	R	R	R	S	I	16 ug/mL	R	16 ug/mL	R	3.38367	high	1.025	medium	3	-	-	-
PA201	NICU	Secretion	R	S	I	I	I	S	4 ug/mL	I	0.5 ug/mL	S	2.714	moderate	0.432	low	3	-	-	-
PA202	Cardiac	Swab	R	R	R	R	R	R	> 256 ug/mL	R	> 256 ug/mL	R	3.38367	high	0.688	low	3	-	-	-
PA208	CICU	Secretion	R	R	R	R	S	R	64 ug/mL	R	32 ug/mL	R	3.27833	high	0.646	low	3	-	-	-
PA209	ICU	Secretion	R	R	R	R	S	R	32 ug/mL	R	32 ug/mL	R	3.38367	high	1.015	medium	2	-	-	-
PA210	Surgery	Sputum	R	R	R	R	R	R	8 ug/mL	R	64 ug/mL	R	3.38367	high	1.252	high	2	-	-	-
PA211	ICU	Fluid	R	R	R	R	S	R	16 ug/mL	R	16 ug/mL	R	3.38367	high	0.615	low	2	-	-	-
PA212	Urology	Urine	R	R	R	R	R	R	> 256 ug/mL	R	> 256 ug/mL	R	3.38367	high	0.645	low	2	-	+	-
PA213	Orthopaedic	Bone	R	R	R	R	S	R	32 ug/mL	R	64 ug/mL	R	3.38367	high	0.694	low	1	-	-	-
PA214	Neuro-Medical	Sputum	R	R	R	R	S	S	32 ug/mL	R	16 ug/mL	R	3.02433	high	0.583	low	2	-	-	-
PA215	ICU	Tissue	R	R	I	R	I	R	32 ug/mL	R	32 ug/mL	R	3.38367	high	0.711	low	2	-	-	-
PA216	Medical	Secretion	R	R	R	R	S	S	16 ug/mL	R	32 ug/mL	R	3.38367	high	1.89	high	2	-	-	-
PA217	NICU	Nasopharyngeal Secretion	S	S	S	S	S	S	0.25 ug/mL	S	0.5 ug/mL	S	1.748	moderate	0.794	low	1	-	-	-
PA218	Urology	Swab	R	R	R	I	S	I	32 ug/mL	R	16 ug/mL	R	3.38367	high	1.025	medium	2	-	-	-
PA219	Respiratory	Secretion	R	R	R	I	S	R	32 ug/mL	R	16 ug/mL	R	3.85033	high	0.432	low	2	-	-	-
PA220	NICU	Swab	S	S	S	S	S	S	1 ug/mL	S	1 ug/mL	S	2.98233	moderate	0.688	low	2	-	-	-
PA221	Urology	Urine	R	R	R	R	R	R	> 256 ug/mL	R	> 256 ug/mL	R	3.95367	high	0.646	low	2	-	+	-
PA222	Respiratory	Sputum	S	S	R	I	R	R	4 ug/mL	I	2 ug/mL	S	1.33733	low	1.015	medium	2	-	-	-
PA223	NICU	Secretion	S	S	S	S	S	S	2 ug/mL	S	1 ug/mL	S	1.33733	low	1.252	high	2	-	-	-
PA224	Orthopaedic	Swab	S	S	R	R	I	I	8 ug/mL	R	8 ug/mL	R	5.711	high	0.615	low	3	-	-	-
PA225	NICU	Secretion	S	S	R	R	S	R	16 ug/mL	R	8 ug/mL	R	2.92	moderate	0.645	low	2	-	-	-
PA226	Pediatric	Nasopharyngeal Secretion	R	R	R	S	S	S	1 ug/mL	S	1 ug/mL	S	1.33733	low	0.694	low	2	-	-	-
PA227	Pediatric	Nasopharyngeal Secretion	S	S	R	I	I	I	1 ug/mL	S	1 ug/mL	S	1.33733	low	0.583	low	2	-	-	-
PA228	ICU	Bronchoalveolar Lavage	R	R	I	I	S	S	32 ug/mL	R	16 ug/mL	R	3.85033	high	0.711	low	1	-	-	-
PA229	Neuro-ICU	Aspirate	R	R	R	R	R	S	32 ug/mL	R	32 ug/mL	R	3.85033	high	1.89	high	2	-	+	-
PA230	Urology	Urine	R	R	R	R	R	R	> 256 ug/mL	R	> 256 ug/mL	R	3.85033	high	0.794	low	1	-	-	-
PA231	Unknown	Swab	S	S	R	R	R	I	2 ug/mL	R	8 ug/mL	R	4.01933	high	1.025	medium	2	-	-	-
PA232	ICU	Secretion	R	R	I	I	S	I	8 ug/mL	R	64 ug/mL	R	3.88667	high	0.432	low	2	+	-	-
PA233	Medical	Sputum	R	R	R	R	R	R	> 256 ug/mL	R	> 256 ug/mL	R	3.56767	high	0.688	low	3	-	+	-
PA234	Urology	Urine	R	R	R	R	R	R	> 256 ug/mL	R	> 256 ug/mL	R	2.12967	moderate	0.646	low	2	-	+	-
PA235	Orthopaedic	Urine	R	R	R	R	R	R	256 ug/mL	R	> 256 ug/mL	R	4.78333	high	1.015	medium	2	-	-	-
PACTR	Orthopaedic	Tissue	R	R	R	R	R	R	> 256 ug/mL	R	> 256 ug/mL	R	3.19633	high	1.252	high	3	+	-	+
215
